# Supplementary material for: Inhibitory Activity of Compounds Obtained from Streptomyces Against Trypanosoma cruzi
Source: Pathogens. 2025 Jun 26;14(7):638. doi: 10.3390/pathogens14070638 (PMC12300863; doi:10.3390/pathogens14070638)
Supplement: Supplementary file 1 [file pathogens-14-00638-s001.zip]

Archive with 1 entries (1 files):
- pathogens-3687448-supplementary.pdf
